# Supplementary material for: From Risk to Flourishing: Organizational Resources in Seasonal Tourism Work
Source: Int J Environ Res Public Health. 2026 Jun 10;23(6):779. doi: 10.3390/ijerph23060779 (PMC13300468; doi:10.3390/ijerph23060779)
Supplement: Supplementary file 1 [file ijerph-23-00779-s001.zip]

Archive with 1 entries (1 files):
- ijerph-4266325-supplementary.pdf
